# Supplementary material for: TrkB agonist antibody ameliorates fertility deficits in aged and cyclophosphamide-induced premature ovarian failure model mice
Source: Nat Commun. 2022 Feb 17;13:914. doi: 10.1038/s41467-022-28611-2 (PMC8854395; doi:10.1038/s41467-022-28611-2)
Supplement: Supplementary file 4 — Source Data [file 41467_2022_28611_MOESM4_ESM.xlsx]

## Sheet: Figure1
	Fig.1c
	Grey scanning analysis	pTrkB														Grey scanning analysis	pAKT														Grey scanning analysis	pERK
		Area	Mean	Min	Max	IntDen	RawIntDen										Area	Mean	Min	Max	IntDen	RawIntDen										Area	Mean	Min	Max	IntDen	RawIntDen
	Vehicle	810	97.802	0	225	72120	72120		Calculation							Vehicle	434	40.297	0	179	17489	17489									Vehicle	3243	84.16	0	254	272931	272931
	Vehicle	810	84.178	6	159	68184	68184									Vehicle	434	53.836	0	235	23365	23365									Vehicle	3243	82.293	0	254	266877	266877		Calculation
	Vehicle	810	83.589	0	176	67707	67707			pTrkB	TrkB	pTrkB/TrkB	pTrkB/TrkB			Vehicle	435	46.345	0	222	20160	20160		Calculation							Vehicle	2961	85.569	0	254	253371	253371
	Ab4B19	810	91.557	1	211	81161	81161			IntDen	IntDen					Ab4B19	464	46.489	0	230	21571	21571									Ab4B19	3780	97.039	0	254	386808	386808			pERK	ERK	pERK/ERK	pERK/ERK
	Ab4B19	1012	118.458	0	224	119879	119879		Vehicle	72120	24651	2.92564	1.04003			Ab4B19	496	59.49	0	246	29507	29507			pAKT	AKT	pAkt/Akt	pAkt/Akt			Ab4B19	3780	97.791	0	254	389651	389651			IntDen	IntDen
	Ab4B19	960	147.599	9	220	141695	141695		Vehicle	68184	23424	2.91086	1.03477			Ab4B19	544	55.98	0	245	30453	30453			IntDen	IntDen					Ab4B19	3564	94.647	0	254	357321	357321		Vehicle	272931	380536	0.717228	0.979229
	Ab4B19	960	160.602	67	209	154178	154178		Vehicle	67707	26015	2.60261	0.925197			Ab4B19	612	56.273	0	248	34439	34439		Vehicle	17489	87108	0.200774	0.83633			Ab4B19	3795	84.427	0	254	350399	350399		Vehicle	266877	364817	0.731537	0.998765
									Vehicle	93812	115732	0.810597	1											Vehicle	23365	87243	0.267815	1.11559											Vehicle	253371	338478	0.74856	1.02201
		TrkB							Ab4B19	134350	93438	1.43785	1.77382				AKT							Vehicle	20160	80125	0.251607	1.04808											Vehicle	57150	184951	0.309001	1
		Area	Mean	Min	Max	IntDen	RawIntDen		Ab4B19	81161	22457	3.61406	1.28475				Area	Mean	Min	Max	IntDen	RawIntDen		Vehicle	43085	87664	0.491479	1				ERK							Ab4B19	142961	200870	0.711709	2.30326
	Vehicle	798	28.886	7	63	24651	24651		Ab4B19	119879	24205	4.95265	1.76061			Vehicle	874	99.666	23	239	87108	87108		Ab4B19	92877	86152	1.07806	2.1935				Area	Mean	Min	Max	IntDen	RawIntDen		Ab4B19	386808	340780	1.13507	1.5497
	Vehicle	782	29.954	6	67	23424	23424		Ab4B19	141695	23274	6.08812	2.16425			Vehicle	874	99.82	30	240	87243	87243		Ab4B19	21571	75329	0.286357	1.19283			Vehicle	7.45518e+06	91.475	1	242	380536	380536		Ab4B19	389651	315201	1.2362	1.68778
	Vehicle	748	34.779	5	86	26015	26015		Ab4B19	154178	19717	7.81955	2.77975			Vehicle	874	91.676	26	239	80125	80125		Ab4B19	29507	88733	0.332537	1.38519			Vehicle	7.45518e+06	87.696	0	241	364817	364817		Ab4B19	357321	308200	1.15938	1.5829
	Ab4B19	816	28.746	6	67	22457	22457									Ab4B19	874	86.189	26	215	75329	75329		Ab4B19	30453	83195	0.366044	1.52477			Vehicle	7.45518e+06	81.365	0	241	338478	338478		Ab4B19	350399	313794	1.11665	1.52456
	Ab4B19	816	29.663	5	73	24205	24205									Ab4B19	874	101.525	25	241	88733	88733		Ab4B19	34439	88707	0.388233	1.6172			Ab4B19	7.45518e+06	84.082	0	241	340780	340780
	Ab4B19	816	28.522	6	69	23274	23274									Ab4B19	874	95.189	27	227	83195	83195									Ab4B19	7.45518e+06	80.577	0	241	315201	315201
	Ab4B19	816	24.163	5	55	19717	19717									Ab4B19	874	101.495	26	239	88707	88707									Ab4B19	7.45518e+06	76.49	0	241	308200	308200
																															Ab4B19	7.45518e+06	89.854	0	242	313794	313794
		pTrkB															pAKT
		Area	Mean	Min	Max	IntDen	RawIntDen										Area	Mean	Min	Max	IntDen	RawIntDen
	Vehicle	1377	70.306	5	181	93812	93812									Vehicle	1127	38.23	4	136	43085	43085										pERK
	Ab4B19	1377	92.484	0	220	134350	134350									Ab4B19	1248	74.421	3	241	92877	92877										Area	Mean	Min	Max	IntDen	RawIntDen
																															Vehicle	1392	41.056	0	121	57150	57150
																	AKT														Ab4B19	1392	102.702	0	249	142961	142961
		TrkB															Area	Mean	Min	Max	IntDen	RawIntDen
		Area	Mean	Min	Max	IntDen	RawIntDen									Vehicle	1500	58.443	1	221	87664	87664										ERK
	Vehicle	1034	111.926	54	202	115732	115732									Ab4B19	1500	57.435	1	233	86152	86152										Area	Mean	Min	Max	IntDen	RawIntDen
	Ab4B19	1034	90.366	21	199	93438	93438																								Vehicle	2184	84.685	1	250	184951	184951
																															Ab4B19	2100	95.652	5	237	200870	200870
	Fig.1d
		Ab4B19 concentration in plasma (μg/ml)				Ab4B19 concentration in ovary (ng/mg protein)
	ctrl	1d	3d	7d		ctrl	1d	3d	7d
	0	20.56	5.86	0		0	13.853	5.41383	2.63319
	0	19.52	6.92	0		0	13.1514	6.82132	1.43403
	0	21.68	5.22	0		0	14.6786	4.03847	3.59769

## Sheet: Figure2
		Fig.2a						Fig.2b						Fig.2c
			NO. of oocytes (GVBD)	NO. of collected oocytes	Ratio of GVBD	GVBD(%)			NO. of oocytes (First polar body extrusion)	NO. of collected oocytes	Ratio of First polar body extrusion	First polar body extrusion(%)			NO. of oocytes (First polar body extrusion)	NO. of collected oocytes	Ratio of First polar body extrusion	First polar body extrusion(%)
		Ctrl1	18	35	0.514286	51.4286		Ctrl1	21	36	0.583333	58.3333		Ctrl1	18	32	0.5625	56.25
		Ctrl2	20	30	0.666667	66.6667		Ctrl2	19	30	0.633333	63.3333		Ctrl2	20	35	0.571429	57.1429		Fig.2d	NO.corpora lutea
		Ctrl3	20	34	0.588235	58.8235		Ctrl3	18	29	0.62069	62.069		Ctrl3	25	37	0.675676	67.5676			Vehicle	Ab4B19
		Ctrl4	23	40	0.575	57.5		Ctrl4	24	35	0.685714	68.5714		Ctrl4	16	30	0.533333	53.3333			6	9
		Ctrl5	26	36	0.722222	72.2222		Ctrl5	23	38	0.605263	60.5263									6	9
														BDNF-1	20	26	0.769231	76.9231			7	7
		0.2nM BDNF-1	24	31	0.774194	77.4194		0.2nM BDNF-1	20	26	0.769231	76.9231		BDNF-2	21	34	0.617647	61.7647			6	8
		0.2nM BDNF-2	21	37	0.567568	56.7568		0.2nM BDNF-2	21	32	0.65625	65.625		BDNF-3	24	33	0.727273	72.7273			5	6
		0.2nM BDNF-3	19	34	0.558824	55.8824		0.2nM BDNF-3	24	31	0.774194	77.4194		BDNF-4	25	35	0.714286	71.4286			7	8
		0.2nM BDNF-4	23	32	0.71875	71.875		0.2nM BDNF-4	25	32	0.78125	78.125
		0.2nM BDNF-5	18	30	0.6	60		0.2nM BDNF-5	25	37	0.675676	67.5676		BDNF-K252a-1	18	29	0.62069	62.069
														BDNF-K252a-2	19	30	0.633333	63.3333
		0.2nM Ab4B19-1	22	33	0.666667	66.6667		0.2nM Ab4B19-1	24	33	0.727273	72.7273		BDNF-K252a-3	18	33	0.545455	54.5455
		0.2nM Ab4B19-2	26	39	0.666667	66.6667		0.2nM Ab4B19-2	28	38	0.736842	73.6842		BDNF-K252a-4	24	38	0.631579	63.1579
		0.2nM Ab4B19-3	19	29	0.655172	65.5172		0.2nM Ab4B19-3	20	29	0.689655	68.9655
		0.2nM Ab4B19-4	24	40	0.6	60		0.2nM Ab4B19-4	28	40	0.7	70		Ab4B19-1	22	30	0.733333	73.3333
		0.2nM Ab4B19-5	20	35	0.571429	57.1429		0.2nM Ab4B19-5	25	36	0.694444	69.4444		Ab4B19-2	21	28	0.75	75
														Ab4B19-3	27	38	0.710526	71.0526
		0.6nM Ab4B19-1	21	30	0.7	70		0.6nM Ab4B19-1	29	36	0.805556	80.5556		Ab4B19-4	22	32	0.6875	68.75
		0.6nM Ab4B19-2	27	40	0.675	67.5		0.6nM Ab4B19-2	25	33	0.757576	75.7576
		0.6nM Ab4B19-3	24	30	0.8	80		0.6nM Ab4B19-3	19	28	0.678571	67.8571		Ab4B19-k252a-1	21	33	0.636364	63.6364
		0.6nM Ab4B19-4	22	38	0.578947	57.8947		0.6nM Ab4B19-4	27	34	0.794118	79.4118		Ab4B19-k252a-2	20	35	0.571429	57.1429
		0.6nM Ab4B19-5	19	32	0.59375	59.375		0.6nM Ab4B19-5	22	30	0.733333	73.3333		Ab4B19-k252a-3	17	30	0.566667	56.6667
														Ab4B19-k252a-4	20	34	0.588235	58.8235
		1.8nM Ab4B19-1	18	29	0.62069	62.069		1.8nM Ab4B19-1	23	30	0.766667	76.6667
		1.8nM Ab4B19-2	26	37	0.702703	70.2703		1.8nM Ab4B19-2	27	35	0.771429	77.1429
		1.8nM Ab4B19-3	27	40	0.675	67.5		1.8nM Ab4B19-3	20	30	0.666667	66.6667
		1.8nM Ab4B19-4	24	38	0.631579	63.1579		1.8nM Ab4B19-4	25	32	0.78125	78.125
		1.8nM Ab4B19-5	21	39	0.538462	53.8462		1.8nM Ab4B19-5	25	36	0.694444	69.4444
		Fig.2f
		NO. of Primordial follicles					NO. of Preantral follicles					NO. of Early antral follicles
		Vehicle	Vehicle	Ab4B19	Ab4B19		Vehicle	Vehicle	Ab4B19	Ab4B19		Vehicle	Vehicle	Ab4B19	Ab4B19
		420	2100	392	1960		76	380	74	370		23	115	38	190
		372	1860	374	1870		69	345	82	410		25	125	34	170
		452	2260	462	2310		63	315	79	395		19	95	35	175
		382	1910	422	2110		66	330	66	330		16	80	32	160
		404	2020	408	2040		58	290	76	380		28	140	35	175
	Fig.2g
		Grey scanning analysis								Calculation
		AMH	Area	Mean	Min	Max	IntDen	RawIntDen		AMH	actin	AMH/actin
	Vehicle-1	1	1491	92.736	6	233	138269	138269		138269	67457	2.04974
	Vehicle-2	2	1342	94.845	6	240	127282	127282		127282	69408	1.83382
	Vehicle-3	3	1638	117.603	6	239	192633	192633		192633	50489	3.81535
	Vehicle-4	4	1736	111.961	5	239	194365	194365		194365	63089	3.08081
	Ab4B19-1	5	1890	48.479	2	159	81625	91625
	Ab4B19-2	6	1364	31.677	4	89	43207	43207		91625	56877	1.61093
	Ab4B19-3	7	1378	47.869	3	162	70963	65963		43207	61740	0.699822
	Ab4B19-4	8	1595	65.996	4	230	105263	105263		65963	55476	1.18904
										105263	60698	1.73421
		FSHR	Area	Mean	Min	Max	IntDen	RawIntDen
			Area	Mean	Min	Max	IntDen	RawIntDen
	Vehicle-1	1	780	67.378	25	135	52555	52555
	Vehicle-2	2	795	78.136	12	120	62118	62118		Calculation
	Vehicle-3	3	1160	85.393	7	175	11056	11056		FSHR	actin	FSHR/actin
	Vehicle-4	4	1160	88.553	6	188	102721	102721		52555	67457	0.779089
	Ab4B19-1	5	585	63.326	34	115	32046	32046		62118	69408	0.894969
	Ab4B19-2	6	598	43.614	13	102	26081	26081		32046	50489	0.634713
	Ab4B19-3	7	630	70.744	14	176	44569	44569		26081	63089	0.4134
	Ab4B19-4	8	880	55.236	1	118	48608	48608
										11056	56877	0.194384
		actin	Area	Mean	Min	Max	IntDen	RawIntDen		102721	61740	1.66377
	Vehicle-1	1	2.18638e+06	55.293	6	102	1.2089e+08	67457		44569	55476	0.803392
	Vehicle-2	2	2.64336e+06	47.056	5	100	124386848	69408		48608	60698	0.800817
	Vehicle-3	3	1.58423e+06	57.114	12	94	9.04819e+07	50489
	Vehicle-4	4	2.01075e+06	59.794	16	101	1.20231e+08	67089
	Ab4B19-1	5	2258060	45.14	5	86	1.0193e+08	56877
	Ab4B19-2	6	2838704	35.821	2	85	1.01684e+08	56740
	Ab4B19-3	7	2.04301e+06	57.435	4	123	1.1734e+08	65476
	Ab4B19-4	8	2.00716e+06	54.195	5	109	1.08778e+08	60698

## Sheet: Figure3
	Fig3b	BDNF concentration in ovaries at different ages, from 2 months to 14 months
			OD	Calculation		BDNF (pg/ng protein)													Fig3d					Estrous cycles									Fig3e	Quantitative analysis of estrous cycles				Fig3g
		2-month-1	1.043	289.124	513.275	0.563292							Fig3c	ovulated oocytes per mouse											1（Proestrus）	2（Estrus）	3（Metestrus）	4（Diestrus）					Vehicle	M/D	E	P			Primordial follicles per ovary			pre-antral follicles per ovary			antral follicles per ovary			corpora lutea per ovary
		2-month-2	0.764	208.694	255.146	0.817938								Ctrl	1mg/kg	0.3mg/kg	0.1mg/kg		Vehicle-1	4	4	4	4	3	4	2	1	1	1	1	4			58.3333	8.33333	33.3333			Vehicle	Ab4B19		Vehicle	Ab4B19		Vehicle	Ab4B19		Vehicle	Ab4B19
		2-month-3	0.904	249.053	431.168	0.577625								9	51	24	16		Vehicle-2	3	2	4	4	4	1	1	1	4	4	2	4			58.3333	16.6667	25			20	30		12	22		8	8		6	4
		2-month-4	0.923	254.53	326.521	0.779523								25	35	26	24		Vehicle-3	1	4	4	1	1	4	4	1	4	4	4	4			66.6667	0	16.6667			26	24		20	44		10	22		4	12
		2-month-5	0.886	243.864	261.05	0.934167								28	28	52	45		Vehicle-4	2	4	4	4	1	1	4	4	4	1	1	4			58.3333	8.33333	33.3333			16	26		16	32		6	16		6	14
		2-month-6	0.966	266.926	312.031	0.855448								22	32	28	23		Vehicle-5	3	1	1	2	4	4	4	4	1	1	1	4			50	8.33333	41.6667			14	18		14	22		10	18		2	8
		4-month-1	1.132	314.781	522.577	0.602363								11	19	16	11		Vehicle-6	1	4	4	1	1	2	1	1	3	3	3	4			50	8.33333	41.6667			24	28		20	24		6	18		2	6
		4-month-2	1.042	288.836	374.819	0.7706								14	28	28	16		Vehicle-7	1	3	4	4	4	4	4	4	4	4	3	4			91.6667	0	8.33333			32	16		16	24		4	8		0	12
		4-month-3	0.934	257.701	413.816	0.622744								24	33	26	27		Vehicle-8	4	4	4	1	4	4	4	4	1	4	4	4			83.3333	0	16.6667				22			28			12			4
		4-month-4	1.055	292.583	416.32	0.702784								18	42	32	28																							28			24			12			6
		4-month-5	0.99	273.845	435.64	0.628605
		4-month-6	0.922	254.242	433.135	0.586981																																Fig3i		E2(pg/mL)		OD	Calculation		E2(pg/mL)			Fig3j	FSH(ng/mL)
		6-monthe-1	0.96	265.197	533.131	0.497432																											Ab4B19	M/D	E	P		O.D.value	pg/ml		Ab4B19-1	1.042	-3.54384	0.0289021	32.246				Vehicle
		6-monthe-2	0.829	227.432	571.949	0.397644													Ab4B19-1	4	1	2	4	1	1	2	3	4	4	1	2			41.6667	25	33.3333		1.668	0		Ab4B19-2	0.599	-2.0372	0.130393	145.48				10.8899
		6-monthe-3	1.034	286.529	632.411	0.453075													Ab4B19-2	4	4	1	1	2	4	1	2	4	4	1	4			50	16.6667	33.3333		1.305	12.35		Ab4B19-3	0.971	-3.30237	0.0367958	41.0531				7.32896
		6-monthe-4	0.912	251.359	459.61	0.546897													Ab4B19-3	2	4	4	1	2	4	4	4	1	2	3	4			58.3333	25	16.6667		1.023	37.04		Ab4B19-4	0.746	-2.53715	0.0790918	88.2427				16.4637
		6-monthe-5	0.821	225.126	403.798	0.55752													Ab4B19-4	2	3	4	4	1	1	2	3	2	2	2	3			41.6667	41.6667	16.6667		0.689	111.11		Ab4B19-5	0.829	-2.81943	0.05964	66.5403				11.7874
		6-monthe-6	0.816	223.684	328.668	0.68058													Ab4B19-5	1	2	4	1	1	2	3	3	1	3	2	2			33.3333	33.3333	33.3333		0.342	333.33		Ab4B19-6	0.913	-3.10511	0.0448195	50.0051				17.7327
		10-month-1	0.616	166.028	459.61	0.361238													Ab4B19-6	2	3	4	4	1	2	4	4	1	2	1	1			41.6667	25	33.3333		0.127	1000		Ab4B19-7	0.931	-3.16633	0.042158	47.0357				8.62947
		10-month-2	0.527	140.372	321.154	0.437084													Ab4B19-7	1	2	4	4	4	1	2	4	3	2	3	4			58.3333	25	16.6667					Ab4B19-8	0.721	-2.45212	0.0861108	96.0738				10.4154
		10-month-3	0.808	221.378	594.846	0.372161													Ab4B19-8	1	1	2	4	4	4	1	2	3	3	4	4			58.3333	16.6667	25
		10-month-4	0.59	158.533	337.254	0.470071																																			Vehicle-Ig1	0.932	-3.16973	0.0420149	46.876
		10-month-5	0.517	137.489	445.121	0.30888																																			Vehicle-Ig2	1.017	-3.45882	0.031467	35.1077
		10-month-6	0.901	248.188	530.985	0.467411																																			Vehicle-Ig3	0.966	-3.28537	0.0374269	41.7572
		14-month-1	0.655	177.271	450.308	0.393667																																			Vehicle-Ig4	0.88	-2.99288	0.0501428	55.9443
		14-month-2	0.732	199.469	637.241	0.313019																																			Vehicle-Ig5	0.99	-3.36699	0.0344933	38.4842
		14-month-3	0.739	201.487	610.945	0.329795																																			Vehicle-Ig6	1.04	-3.53704	0.0290993	32.4661
		14-month-4	0.555	148.443	555.134	0.267401																																			Vehicle-Ig7	1.099	-3.7377	0.0238088	26.5635
		14-month-5	0.742	202.352	519.178	0.389754
		14-month-6	0.75	204.658	489.126	0.418416
[truncated: 12 more columns]

## Sheet: Figure4
			Fig.4b										Fig.4d				Fig.4e					Fig.4f
														NO. of implanting embryos per mouse				NO. of newborn mice pups					Mean body weight of offspring
			Vehicle				1mg/kg-Ab4B19							Vehicle	Ab4B19			Vehicle	Ab4B19				Vehicle	Ab4B19
			NO. of collected oocytes	NO. of abnormal oocytes	Ratio	Ratio (%)	NO. of collected oocytes	NO. of abnormal oocytes	Ratio	Ratio (%)				3	11			3	5				1.3	1
			9	3	0.333333	33.3333	51	10	0.196078	19.6078				4	7			3	4				1.4	1.2
			25	8	0.32	32	35	6	0.171429	17.1429				2	10			2	6				1.1	1.1
			28	7	0.25	25	28	6	0.214286	21.4286				2	2			3	3				1.1	1.3
			22	3	0.136364	13.6364	32	4	0.125	12.5				3	4			0	6				1.4	1.4
			11	4	0.363636	36.3636	19	2	0.105263	10.5263				0	7			0	4				1.4	1.2
			14	6	0.428571	42.8571	28	6	0.214286	21.4286				0	0			0	3				1.2	1.2
			24	5	0.208333	20.8333	33	8	0.242424	24.2424				0	0			0	5				1.3	1.4
			18	2	0.111111	11.1111	42	5	0.119048	11.9048								0	0					1.1
																		0	0					1.1
																								1.2
																								1.6
																								1.5
																								1.4
																								1.3
																								1.5
																								1.4
																								1.6
																								1.3
																								1.2
																								1.5
																								1.4
																								1.2
																								1.1
																								1.2
																								1.3
																								1.1
																								1.2
																								1.2
																								1.3
																								1.3
		Fig.4g		Exploration time/acquisition phase			Exploration time/test phase			Discrimination ratio/acquisition phase			Discrimination ratio/test phase
				Ctrl	Ab4B19		Ctrl	Ab4B19		Ctrl	Ab4B19		Ctrl	Ab4B19
				31.24	11.16		44.84	40.8		0.047375	0.032258		0.354148	0.394118
				34.16	26.72		35.48	28.12		0.004684	0.245509		0.314543	0.157895
				21.6	49.36		10.24	33.24		0.374074	0.090762		0.164063	0.277978
				13.76	7.64		38.36	12.44		0.133721	0.057592		0.34098	0.356913
				6.28	25.12		8.56	8.08		0.070064	0.041401		0.429907	0.514851
			Date	Subject	Phase		25	frames/s																																					Aquist			Test
		1	20191013	Ctrl	A	Left	time	0.37	0.4	0.46	0.55	1.08	1.16	1.2	1.24	1.31	1.42	2.16	2.21	2.23	2.32	2.35	2.36	2.39	2.59	3.03	3.14	3.16			3.54
							frame counts	18	8	15	15	20	24	13	24	13	15	32	12	12	23	28	24	12	12	12	18	11			11			372	Block	DR	-0.0473752						WT	1
						Right	time	0.19	0.29	0.36	0.55	1.13	1.32	1.42	1.43	1.56	2.01	2.08	2.11	2.25	2.42	2.44	2.56	2.58		3.06	3.1	3.24	3.28	3.33	3.51						Exp Time							2
							frame counts	19	18	15	14	18	16	15	25	16	18	12	22	14	30	32	8	5		35	15	14	42	25	7			409			31.24							3
																																												4
			20191013	Ctrl	Test	Left	time	11.47	11.51	12.15	12.19	13.04	13.2	13.23	13.24	13.37	13.39	13.54	14.08		11.42	14.36	15	15.23															5 min					5
							frame counts	16	33	10	66	8	8	40	28	58	15	12	11		8	11	18	20															362	Novel	DR	-0.354148
						Right	time	11.29	11.35	11.41	11.46	11.57	12.02	12.05	12.07	12.09	12.22	12.29	12.36	12.52	13.05	13.16	13.26	13.29	14.14	14.18	14.48	14.59	15.13													Exp Time	CKO	1
							frame counts	25	20	39	70	107	80	60	48	30	8	40	30	10	15	35	12	18	37	22	20	21	12										759			44.84		2
																																												3
		2		Ab4B19	A1	Left	time	0.14	0.23	0.46		0.51	1.02	2.33	3.12	3.28	4.05	4.14																										4
							frame counts	21	23	10		10	13	8	12	11	11	16													135	Block	DR	-0.0322581										5
						Right	time	0.11	0.42	1.33	1.44	1.46	1.57	1.58	2.2	3.57		4.18																Exp Time
							frame counts	15	12	14	13	11	11	16	19	16		17													144			11.16
				Ab4B19	Test	Left	time	11.4	11.47	12.03	12.21	12.37	12.59	13	13.06	13.15	13.18	13.23	13.3	13.32	13.35	14.03	14.17	14.38	15.12	15.15	15.2	15.27	15.31								5 min
							frame counts	17	12	10	8	12	8	8	6	10	8	12	28	5	10	12	6	8	30	36	24	9	30								309	Novel	DR	-0.394118
						Right	time	11.24	11.31	11.43	11.54	12	12.11	12.15	12.2	12.58	13.06	13.18	13.2	14.16	14.2	14.23	14.26	14.28	14.31	14.34	14.36	14.4	14.52	14.56	15.1	15.17								Exp Time
							frame counts	39	19	18	38	17	15	13	55	16	12	46	15	34	36	33	35	30	50	35	28	17	33	20	31	26					711			40.8
		3	20191013	Ctrl	A	Left	time	22.18	22.21	22.27	22.28	22.31	22.36	23.17	23.43	23.46	24.07	24.08	25.04	25.15	25.44	26	26.06	26.08	26.36	26.58						5min
							frame counts	22	20	24	18	16	11	13	10	25	40	18	27	50	28	13	32	22	28	34						429	Block	DR	-0.00468384
						Right	time																												Exp Time
							frame counts	22.15	23.11	23.13	23.16	23.28	23.38	23.41	23.48	23.52	24.2	25.48	25.52	26.1	26.15	26.22	27.01									425			34.16
								28	18	16	34	14	12	13	14	30	38	52	63	26	30	28	37
			20191013	Ctrl	Test	Left	time	34.49	34.56	35.11	35.15	36.13	36.17	36.25	36.59	37.32	38.17	38.38																						5 min
							frame counts	26	20	22	8	15	60	12	35	51	33	22																						304	Novel	DR	-0.314543
						Right	time	34.51	34.54	34.58	35.02	35.08	35.28	35.32	35.34	35.36	35.38	35.4	36.09	36.51	37.04	37.06	37.2	37.29	38.28	38.53																	Exp Time
							frame counts	37	28	12	60	31	28	23	28	26	25	32	25	38	8	27	10	73	47	25														583			35.48
		4		Ab4B19	A1	Left	time	22.11	25.14	25.33	25.56	26.3	27.1	27.21	27.35	27.57	28.16	28.2	28.23	28.42
							frame counts	20	26	23	18	12	78	15	28	66	50	11	15	54																					416	Block	DR	-0.245509
						Right	time	25.06	25.26	25.49	26.17	26.2	27.25	27.28	27.44	27.51	28.19	28.44	28.49																									Exp Time
							frame counts	24	10	12	16	14	15	11	10	31	35	12	62																						252			26.72
				Ab4B19	Test	Left	time	35.29	36.09	37.13	37.26	37.51	38	38.4																														5 min
							frame counts	12	81	14	6	80	74	29																														296	Novel	DR	-0.157895
						Right	time	35.03	91	35.08	35.37	37.19	37.3	37.54	38.59																																Exp Time
							frame counts	18	96	49	63	49	51	42	39																													407			28.12
		5	20191013	Ctrl	A	Left	time	46.59	47.38	49.09	49.14	50	50.05	50.25	50.33	50.41	50.44	50.54	50.58	51.01	51.03	51.07	51.28	51.3	51.34	51.35	51.59
							frame counts	23	13	16	19	18	21	11	12	16	12	10	20	48	10	47	17	16	18	26	21						371	Block	DR	-0.374074
						Right	time	49.25	49.43	50.13	50.56	51.1	51.13	51.22	51.25	51.33	51.52	52.11																		Exp Time
							frame counts	13	14	12	25	8	44	10	14	13	14	15															169			21.6
			20191013	Ctrl	Test	Left	time	57.52	58.13	58.15	59.06	2.03	2.15	3.34	3.44	4.12																								5 min
							frame counts	8	17	16	28	12	26																											107	Novel	DR	-0.164062
						Right	time	57.45	57.55	58.02	58.05	58.24	59	59.03	2.2		2.3	3.04	3.26	3.28	3.32	3.04	3.54	3.57	4.17																		Exp Time
							frame counts	20	24	15	24	22	29	15																										149			10.24
		6		Ab4B19	A1	Left	time	47.43	49.02	49.07	49.19	49.21	49.23	49.26	49.44	50.05	50.28	50.31	50.38	50.42	50.53	50.58	51.08	51.24	51.28	51.4	51.45	52.24
							frame counts	10	10	14	51	22	19	36	25	36	11	54	46	58	40	35	19	30	53	43	32	29						673	Block	DR	-0.0907618
						Right	time	47.02	47.37	47.4	47.45	49.28	49.38	49.42	49.45	50.09	50.12	50.14	50.27	50.33	50.36	50.44	50.51	51.01	51.03	51.22	51.33	52.11	52.44								Exp Time
							frame counts	15	12	10	12	10	14	16	13	23	20	36	12	25	55	37	34	64	28	41	12	21	51					561			49.36
				Ab4B19	Test	Left	time	57.51	58.04	58.18	58.36	59.1	59.27	59.32	0.15	0.34	0.38	1.02	1.5	2.05	2.29											5 min
							frame counts	49	21	36	41	14	9	26	8	6	34	17	16	23												300	Novel	DR	-0.277978
						Right	time	57.54	57.56	58.06	58.12	58.14	58.21	58.24	58.29	58.58	59.34	0.17	0.21	0.24	0.54	0.57	1.27	1.29	1.31	1.46	2.35								Exp Time
							frame counts	23	18	28	16	13	29	31	62	10	38	31	42	18	28	25	31	33	33	22						531			33.24
		7	20191013	Ctrl	A	Left	time	12.38	16.05	16.1	16.22	16.25	17.2	17.33	18.07	18.11	19.11	19.19	19.31	19.34	19.39
							frame counts	13	14	18	6	9	25	9	9	13	11	8	29	25	19												195	Block	DR	-0.133721
						Right	time	10.46	12.35	12.58	16.03	16.19	16.55	17.05	17.15	17.45	17.47	17.5	18.2	19.23																Exp Time
							frame counts	12	12	9	10	12	14	22	10	7	8	10	24	11													149			13.76
			20191013	Ctrl	Test	Left	time	25.35	25.58	26.42	26.51	27.02	27.02	27.1	27.16	27.17	27.37	27.54	28.28	28.32	29.25	29.29	29.32	29.39	30.42															5 min
							frame counts	16	8	4	13	40	52	38	42	10	32	28	7	16	10																			316	Novel	DR	-0.34098
						Right	time	25.18	25.21	26.02	26.13	26.16	26.31	26.35	26.46	26.49	27.25	27.58	28.04	28.06	28.14	28.45	28.48	28.54	29.06	29.11	29.22	30.23															Exp Time
							frame counts	20	21	29	20	20	32	23	0	37	42	27	51	40	66	30	35	41	18	67	24													643			38.36
		8		Ab4B19	A1	Left	time	15.51	16.58	18.165		18.37	19.11
							frame counts	8	10	22	14	23	24																					101	Block	DR	-0.0575916
						Right	time	13.05	13.09	15.19	15.23	15.29	17.08	18.31	18.37																						Exp Time
							frame counts	13	12	10	7	12	13	14	9																			90			7.64
				Ab4B19	Test	Left	time	25.42	26.38	27.35	27.43	28.17	28.22	28.54	29.05	30.07	30.25	30.56														5 min
							frame counts	9	11	14	13	7	16	22	8																	100	Novel	DR	-0.356913
						Right	time	25.21	25.31	26.29	26.34	27.26	27.34	28.11	28.44	28.59	30.01	30.05	30.09	30.48	30.57														Exp Time
							frame counts	7	13	16	25	34	24	16	20	18	16	22														211			12.44
		9	20191013	Ctrl	A	Left	time	22.59	23.03	24.48	25.1	27.23	28.46	29.15
							frame counts	22	16	15	13	15	13	12																			84	Block	DR	-0.0700637
						Right	time	22.48	23.01	23.47	24.11	24.5	27.09	29.14																						Exp Time
							frame counts	10	14	15	10	9	13	12																			73			6.28
			20191013	Ctrl	Test	Left	time	36	38.09	38.59	39.29	39.47	40.02	40.4	40.48																									5 min
							frame counts	10	11	9	8	11	12																											61	Novel	DR	-0.429907
						Right	time	35.59	36.16	36.43	37.14	37.45	37.58	38.24	39.26	39.26	39.28	39.37	39.43	40.5	41.05	41.59	42.12																				Exp Time
							frame counts	20	10	19	8	9	15	14	5	8	4	18	23																					153			8.56
				Ab4B19	A1	Left	time	23.1	23.13	23.58	24.05	24.17	24.21	25.11	25.16	25.48	26.1	26.2	26.39	27.04	27.18	27.2	27.23	27.28	27.3
							frame counts	12	14	7	18	12	18	29	21	22	20	55	9	11	16	14	16	10	23									327	Block	DR	-0.0414013
						Right	time	22.53		23.26	23.29	23.32	24.11	24.26	24.55	25.13	26.03	26.07	26.4	26.43	26.46	27.09	27.11	27.24	27.26												Exp Time
							frame counts	15	12	16	15	14	17	21	18	17	16	15	10	12	16	15	23	18	31									301			25.12
				Ab4B19	Test	Left	time	36	38.09	39.29	39.47	40.02	40.4	40.48	42.48	42.56																5 min
							frame counts	6	7	10	16	10																				49	Novel	DR	-0.514851
						Right	time	35.57	35.59	36.16	36.43	37.14	37.45	37.58	38.24	39.26	39.28	39.37	39.43	40.5	41.05	41.59													Exp Time
							frame counts	11	13	10	15	6	9	15	11	8	7	22	26													153			8.08

## Sheet: Figure5
	Fig.5c
																															Corpus Luteum
																														Ctrl	12	11.75	1.02128
		Primordial follicels								Pre-Antral							Antral							Atretic follicular							14	11.75	1.19149
		Ctrl		Vehicle		Ab4B19			Ctrl		Vehicle		Ab4B19			Ctrl		Vehicle		Ab4B19			Ctrl		Vehicle		Ab4B19				11	11.75	0.93617
		123	615	78	390	104	520		61	305	53	265	87	435		59	295	25	125	47	235		12	60	38	190	26	130			10	11.75	0.851064
		87	435	70	350	81	405		84	420	64	320	65	325		39	195	22	110	67	335		19	95	25	125	22	110			6	10.5	0.571429
		156	780	53	265	90	450		62	310	44	220	106	530		42	210	36	180	34	170		11	55	33	165	23	115			12	10.5	1.14286
		109	545	84	420	101	505		53	265	58	290	70	350		53	265	45	225	61	305		9	45	30	150	15	75			14	10.5	1.33333
		145	725	76	380	78	390		98	490	34	170	62	310		42	210	30	150	67	335		12	60	41	205	19	95			10	10.5	0.952381
		95	475	56	280	67	335		58	290	28	140	84	420		44	220	39	195	31	155		13	65	31	155	24	120
		112	560	89	445	120	600		70	350	56	280	56	280		70	350	25	125	45	225		10	50	28	140	18	90		Vehicle-IgG
		101	505	70	350	98	490		75	375	39	195	50	250		47	235	33	165	42	210		17	85	30	150	15	75			3	11.75	0.255319
																															8	11.75	0.680851
																															3	11.75	0.255319
																															7	11.75	0.595745
																															6	10.5	0.571429
																															9	10.5	0.857143
																															7	10.5	0.666667
																															5	10.5	0.47619
																														Ab4B19
																															11	11.75	0.93617
																															8	11.75	0.680851
																															15	11.75	1.2766
	Fig.5d																														8	11.75	0.680851
		Cleaved-caspase3	Area	Mean	Min	Max	IntDen	RawIntDen		Totol caspase3	Area	Mean	Min	Max	IntDen	RawIntDen	Cleaved/totol-caspase3														7	10.5	0.666667
	Ctrl	1	5066	70.357	0	137	356427	356427		1	3297	111.709	1	244	368306	368306	0.967747														13	10.5	1.2381
	Vehicle	2	5049	90.245	3	167	455648	455648		2	3299	107.589	2	244	354935	354935	1.28375														9	10.5	0.857143
	Ab4B19	3	4635	71.676	5	157	332220	332220		3	3701	108.35	4	244	401004	401004	0.828471														10	10.5	0.952381
	Ctrl	4	4351	78.35	0	176	320899	340899		4	3010	112.553	6	244	338785	338785	0.947205
	Vehicle	5	4148	86.224	1	166	357657	357657		5	4195	84.204	0	245	353236	353236	1.01252
	Ab4B19	6	4896	52.2	0	156	255571	255571		6	2989	106.279	4	244	317668	317668	0.804522
	Ctrl	7	3702	70.531	13	129	261107	261107		7	2611	124.386	6	244	324772	324772	0.80397
	Vehicle	8	4664	110.518	5	182	515458	515458		8	2870	124.937	3	245	358568	358568	1.43755
	Ab4B19	9	4677	69.792	7	138	326417	326417		9	3695	90	0	244	332551	332551	0.981555
	Ctrl	10	3268	56.227	4	112	183751	183751		10	3170	100.232	9	255	317737	317737	0.578312
	Vehicle	11	3727	73.587	3	136	274259	274259		11	3758	85.286	8	255	320504	320504	0.855712
	Ab4B19	12	4018	61.062	3	112	245346	245346		12	3508	97.241	5	255	341122	341122	0.719232
	Ctrl	13	5451	40.626	0	112	221454	221454		13	2940	110.263	9	255	324174	324174	0.683133
	Vehicle	14	3995	90.217	5	178	360417	360417		14	2138	157.062	17	255	335798	335798	1.07331
	Ab4B19	15	3724	43.853	0	87	163308	163308		15	3071	110.207	4	255	338445	338445	0.482524
		Cleaved/totol-caspase3
	Ctrl	0.967747	0.906308	1.06779
	Ctrl	0.947205	0.906308	1.04513
	Ctrl	0.80397	0.906308	0.887083
	Ctrl	0.578312	0.630722	0.916904
	Ctrl	0.683133	0.630722	1.0831
	Vehicle-IgG	1.28375	0.906308	1.41646
	Vehicle-IgG	1.01252	0.906308	1.11719
	Vehicle-IgG	1.43755	0.906308	1.58616
	Vehicle-IgG	0.855712	0.630722	1.35672
	Vehicle-IgG	1.07331	0.630722	1.70172
	Ab4B19	0.828471	0.906308	0.914116
	Ab4B20	0.804522	0.906308	0.887692
	Ab4B21	0.981555	0.906308	1.08303
	Ab4B22	0.719232	0.630722	1.14033
	Ab4B23	0.482524	0.630722	0.765035
	Fig.5e
		Immunofluosence staining Caspase-3
			Preantral	NO.	totol NO.	Ratio of apoptosis	Apoptotic index (%)
			ctrl	8	90	0.0888889	8.88889
				7	88	0.0795455	7.95455
				8	64.4	0.124224	12.4224
				6	60.2	0.0996678	9.96678
				5	78.4	0.0637755	6.37755			Apoptotic index (%)
			POF(vehicle)	16	50	0.32	32		Preantral	ctrl	Vehicle	Ab4B19
				24	61	0.393443	39.3443			8.88889	32	16.4835
				9	47	0.191489	19.1489			7.95455	39.3443	20.7317
				19	58	0.327586	32.7586			12.4224	19.1489	11.6667
				27	65	0.415385	41.5385			9.96678	32.7586	12.5
			POF-Ab4B19							6.37755	41.5385	13.1579
				15	91	0.164835	16.4835
				17	82	0.207317	20.7317
				7	60	0.116667	11.6667		antral folicles	28.5714	55.814	23.7288
				7	56	0.125	12.5			18.3673	42.2222	28.125
				10	76	0.131579	13.1579			31.3725	51.7857	21.4286
										14	34.2105	33.7662
										22.5806	61.2245	20.2381
			antral folicles
			ctrl	20	70	0.285714	28.5714
				9	49	0.183673	18.3673
				16	51	0.313725	31.3725
				7	50	0.14	14
				14	62	0.225806	22.5806
			POF(vehicle)	24	43	0.55814	55.814
				19	45	0.422222	42.2222
				29	56	0.517857	51.7857
				13	38	0.342105	34.2105
				30	49	0.612245	61.2245
				13
			POF-Ab4B19	14	59	0.237288	23.7288
				18	64	0.28125	28.125
				9	42	0.214286	21.4286
				26	77	0.337662	33.7662
				17	84	0.202381	20.2381

## Sheet: Figure6
																				Fig.6c		OD	Calculation				FSH(ng/mL)									Fig.6d		OD	Calculation			FSH(pg/mL)
	Fig.6a	Grey scanning analysis					AMH			actin		AMH/actin		Calculation							Ctrl	0.898	-0.107585	-26.04	2.80152	17.708	20.5095										Ctrl	0.848	35.84	30.3923	12.11	18.2823
			Area	Mean	Min	Max	IntDen	RawIntDen		IntDen				Ctrl	1.2651	1.04125	1.21497					0.911	-0.0932124	-26.04	2.42725	17.708	20.1353											0.789	35.84	28.2778	12.11	16.1678
	1	Ctrl	2408	62.663	1	208	150893	150893		119274		1.2651			1.06224	1.04125	1.02016					0.996	-0.00400802	-26.04	0.104369	17.708	17.8124											0.859	35.84	30.7866	12.11	18.6766
	2	Vehicle	2112	56.393	3	164	119103	119103		154328		0.771752			0.796422	1.04125	0.764869					0.905	-0.0998203	-26.04	2.59932	17.708	20.3073			0.861	1.417	1.761	2.06					0.74	35.84	26.5216	12.11	14.4116
	3	Ab4B19	2760	62.892	1	213	173583	173583		164608		1.05452			1.39717	1.43123	0.976206					0.922	-0.0812101	-26.04	2.11471	17.708	19.8227			22.22	7.41	2.47	0					0.758	35.84	27.1667	12.11	15.0567				0.325	0.703	1.364
	4	Ctrl	2760	54.161	1	200	149483	149483		140724		1.06224			1.46528	1.43117	1.02383					0.852	-0.160169	-26.04	4.17079	17.708	21.8788											0.917	35.84	32.8653	12.11	20.7553				0	12.35	37.04
	5	Vehicle	1968	49.619	2	151	97651	97651		140510		0.694975														17.708
	6	Ab4B19	2470	57.864	2	180	142924	142924		153086		0.933619														17.708											Vehicle	0.67	35.84	24.0128	12.11	11.9028
	7	Ctrl	2646	56.955	1	192	150703	150703		189225		0.796422		Vehicle	0.771752	1.04125	0.741176				Vehicle	0.722	-0.32573	-26.04	8.48201	17.708	26.19											0.687	35.84	24.6221	12.11	12.5121
	8	Vehicle	2268	42.041	1	150	95350	95350		134293		0.710015			0.694975	1.04125	0.667441					0.814	-0.205795	-26.04	5.3589	17.708	23.0669											0.72	35.84	25.8048	12.11	13.6948
	9	Ab4B19	2912	61.372	1	248	178715	178715		135140		1.32244			0.710015	1.04125	0.681885					0.74	-0.301105	-26.04	7.84078	17.708	25.5488											0.726	35.84	26.0198	12.11	13.9098
	10	Ctrl	2980	94.44	1	248	293630	293630		210160		1.39717			1.04246	1.43117	0.728397					0.829	-0.187535	-26.04	4.88341	17.708	22.5914											0.727	35.84	26.0557	12.11	13.9457
	11	Vehicle	2866	68.943	2	202	190590	190590		182827		1.04246			1.21801	1.43117	0.85106					0.734	-0.309246	-26.04	8.05277	17.708	25.7608											0.584	35.84	20.9306	12.11	8.82056
	12	Ab4B19	2980	106.266	2	249	316674	316674		252898		1.25218										0.803	-0.219401	-26.04	5.71319	17.708	23.4212
	13	Ctrl	2980	107.406	2	249	324579	324579		221513		1.46528																									Ab4B19	0.968	35.84	34.6931	12.11	22.5831
	14	Vehicle	3271	79.036	1	249	254527	254527		210090		1.21151		Ab4B19	1.05452	1.04125	1.01274																					0.801	35.84	28.7078	12.11	16.5978
	15	Ab4B19	2980	102.292	1	249	304830	304830		182197		1.67308			0.933619	1.04125	0.89663				Ab4B19	0.823	-0.194799	-26.04	5.07257	17.708	22.7806											0.771	35.84	27.6326	12.11	15.5226
															1.32244	1.04125	1.27005					0.836	-0.179127	-26.04	4.66446	17.708	22.3725											0.87	35.84	31.1808	12.11	19.0708
															1.25218	1.43117	0.874935					1.027	0.0266419	-26.04	-0.693756	17.708	17.0142											0.875	35.84	31.36	12.11	19.25
															1.67308	1.43117	1.16903					0.848	-0.164875	-26.04	4.29334	17.708	22.0013											0.792	35.84	28.3853	12.11	16.2753
																						0.857	-0.154317	-26.04	4.01842	17.708	21.7264
																						0.887	-0.11991	-26.04	3.12246	17.708	20.8305
	Fig.6f
			Ctrl	Vehicle	Ab4B19
		Ovulated oocyte per mouse	22	17	17
			35	13	30
			25	16	26
			24	20	32				Fig.6H				Fig.6i
			34	15	22				Mean litter size in first mating round				Mean litter size in second mating round
			28	16.2	25.4				Ctrl	Vehicle	Ab4B19		Ctrl	Vehicle	Ab4B19
		Ovulated abnormal oocyte per mouse	3	4	2				11	7	9		9	9	11
			3	2	4				8	5	7		12	7	8
			3	3	4				10	5	10		10	7	9
			2	4	3				8	6	8		8	7	10
			3	3	3				10	7	8		9	8	8
									9	6	10		11	6	9
	Fig.6g	Ratio of abnormal oocyte per mouse	0.136364	0.235294	0.117647
			0.0857143	0.153846	0.133333
			0.12	0.1875	0.153846
			0.0833333	0.2	0.09375
			0.0882353	0.2	0.136364
		Ratio of abnormal oocyte per mouse （%）	13.6364	23.5294	11.7647
			8.57143	15.3846	13.3333
			12	18.75	15.3846
			8.33333	20	9.375
			8.82353	20	13.6364
			10.2729	19.5328	12.6988
	Body weight
	Ctrl		1	2	3	4	5	6	7	8	9	10	11	12	13
		1	1.1	1.3	1.2	1	1.3	1.4	1							1.18571
		2	1.4	1.3	1.2	1.4	1.3	1.3	1.2	1.5	1.2					1.31111
		3	1.2	1.6	1.3	1.2	1.1	1.4	1.3	1.1						1.275
		4	1.3	1.5	1.1	1.1	1.1	1.3	1.2	1.2	1.3	1.4	1	1.1	1.2	1.21538
		5	1.3	1.6	1.4	1.3	1.4	1.1	1.2	1.2						1.3125
		6	1.5	1.2	1.3	1.4	1.5	1.1	1.2							1.31429
		7	1.6	1.5	1.4	1.2	1.2	1.2	1.3	1.4	1.3					1.34444
		8	1.2	1.3	1.3	1.1	1	1.3	1.1	1.3	1.4	1.1				1.21
		9	1.4	1.5	1.4	1.3	1.5	1.4	1.3							1.4
		10	1.3	1.3	1.3	1.5	1.4	1.2	1.5	1.2	1.6	1.1				1.34
		11	1	1.2	1	1.2	1.2	1.1	1.3	1.2	1.1	1.4	1.3			1.18182
		12	1.1	1.3	1.2	1.2	1.2	1.3	1.1	1.5						1.2375
		13	1.5	1.4	1.5	1.5	1.4	1.6	1.3							1.45714
		14	1.6	1.3	1.2	1.2	1.4	1.5	1.4	1.3	1.3	1.3	1.4			1.35455
		15	1.5	1.5	1.4	1.5	1.2	1.1	1.3	1.3	1.4					1.35556
		16	1.4	1.5	1.6	1.5	1.6	1.6								1.53333
		17	1.3	1.3	1.2	1.2	1.3	1.2	1.1	1.2						1.225
		18	1.7	1.5	1.4	1.4	1.5	1.3	1.6	1.6	1.3					1.47778
		19	1.4	1.4	1.3	1.5	1.2	1.3	1.5	1.5						1.3875
		20	1.2	1.4	1.4	1.4	1.5	1.3	1.2							1.34286
		21	1.2	1.3	1.2	1.1	1.2	1.1	1.1	1.3	1.3					1.2
	Vehicle-IgG	1	1.3	1.6	1.3	1.2	1.3	1.1								1.3
		2	1.5	1.6	1.6	1.3	1.4									1.48
		3	1.5	1.2	1.1	1.1	1.2	1.1	1.3	1.4						1.2375
		4	1.4	1.5	1.6	1.5										1.5
		5	1.2	1.2	1.1	1.3	1.4	1.2								1.23333
		6	1.3	1.3	1.2	1.1	1.1									1.2
		7	1.4	1.4	1.2	1.3	1.1									1.28
		8	1.3	1.3	1.4	1.5	1.2	1.4								1.35
		9	1.2	1.5	1.6	1.5	1.4	1.2	1.5							1.41429
		10	1.3	1.3	1.2	1.4	1.5	1.5	1.5							1.38571
		11	1.4	1.5	1.3	1.2	1.1									1.3
		12	1.2	1.3	1.3	1.5	1.2									1.3
		13	1.3	1.4	1.5	1.2	1.3	1.3	1.3							1.32857
		14	1.6	1.2	1.1	1.3	1.5	1.4								1.35
		15	1.5	1.4	1.5	1.6										1.5
			1	2	3	4	5	6	7	8	9	10	11	12	13
	Ab4B19-TrkB-agoAb	1	1.1	1.4	1.3	1.4	1.5									1.34
		2	1.2	1.2	1.2	1.3	1.3	1.4	1.1	1.5						1.275
		3	1.1	1.3	1.4	1.5	1.5	1.4	1.1	1.2	1.2	1.3				1.3
		4	1.2	1.3	1.5	1.4	1.5	1.6	1.2							1.38571
		5	1.5	1.6	1.2	1.1	1.2	1.1	1.3	1.3						1.2875
		6	1.2	1.5	1.2	1.3	1.5	1.1	1.1	1.1	1.2					1.24444
		7	1.5	1.4	1.4	1.4	1.3	1.6	1.2	1.3	1.3					1.37778
		8	1.6	1.5	1.5	1.6	1.4									1.52
		9	1.3	1.2	1.2	1.1	1.1	1.2	1.2	1.2	1.3					1.2
		10	1.4	1.4	1.1	1.2	1.5	1.3								1.31667
		11	1.5	1.1	1.2	1.1	1.3	1.4								1.26667
		12	1.1	1.5	1.4	1.2	1.3	1.1	1.2	1.5						1.2875
		13	1.1	1.4	1.3	1.5	1.6	1.6	1.3	1.4	1.4					1.4
		14	1.6	1.4	1.5	1.3	1.1	1	1.3							1.31429
		15	1.4	1.1	1.4	1.5	1.5	1.5	1.5	1.2						1.3875
		16	1.4	1.5	1.3	1.5	1.4	1.3	1.5	1.6						1.4375
		17	1.3	1.4	1.4	1.2	1.3	1.3	1.4							1.32857
		18	1.2	1.2	1.1	1.1	1.3	1.2	1.1							1.17143

## Sheet: Figure7
	Fig. 7a	Ctrl	BDNF-0.2nM	Ab4B19-0.2	Ab4B19-0.6	Ab4B19-1.8
	1	0.920354	1.11504	1.39469	1.44956	1.19292
	2	1.07257	1.0938	1.24071	1.37522	1.25841
	3	0.953982	1.25664	1.34336	1.47434	1.18761
	4	1.0177	1.38584	1.39823	1.40531	1.22655
	5	1.0354	1.23186	1.28673	1.39646	1.29204							Fig.7g
														BDNF relative fluorescence intensity					Young1	Young2	Young3	Young4
													Young1	33.1381	32.7871	1.01071		sample(per follicle)	26.581	21.763	33.678	31.494
													Young2	32.737	32.7871	0.998472		sample(per follicle)	39.504	28.034	34.174	27.067
													Young3	33.8811	32.7871	1.03337		sample(per follicle)	42.726	22.416	54.214	23.153
													Young4	31.3922	32.7871	0.957454		sample(per follicle)	23.874	40.994	20.219	38.603
																		sample(per follicle)	34.591	42.544	26.622	25.009
																		sample(per follicle)	34.719	37.861	40.435	43.027
	Fig. 7b	Grey scanning analysis							Relative expression of p-CREB/CREB				Old1	15.0616	32.7871	0.459376			29.972	35.547	27.826
			pCREB	CREB	p-CREB/CREB		Ctrl	0.947631	1.13241				Old2	11.5388	32.7871	0.351932
	1	Ctrl	140438	148199	0.947631			0.889583	1.06305				Old3	12.0594	32.7871	0.367809		BDNF relative fluorescence intensity	33.6658	32.2687	33.7814	31.3922
	2	BDNF-0.2nM	159033	158540	1.00311			0.673259	0.804541
	3	Ab4B19-0.2	168145	140033	1.20075
	4	Ab4B19-0.6	181239	142233	1.27424		BDNF-0.2nM	1.00311	1.19871
	5	Ab4B19-1.8	190300	133332	1.42726			0.815556	0.974584
	6	Ctrl	175850	197677	0.889583			1.09692	1.31081										Old1-61	Old2-63	Old3-64
	7	BDNF-0.2nM	167980	205970	0.815556													sample(per follicle)	13.728	13.728	11.958
	8	Ab4B19-0.2	233762	174667	1.33833		Ab4B19-0.2	1.20075	1.43489									sample(per follicle)	21.028	21.028	15.988
	9	Ab4B19-0.6	217668	196552	1.10743			1.33833	1.5993									sample(per follicle)	9.861	9.861	10.39
	10	Ab4B19-1.8	224882	205166	1.0961			1.10147	1.31625									sample(per follicle)	14.719	14.719	8.482
	11	Ctrl	93105	138290	0.673259													sample(per follicle)	15.972	15.972	13.479
	12	BDNF-0.2nM	151348	137976	1.09692		Ab4B19-0.6	1.27424	1.52271									sample(per follicle)
	13	Ab4B19-0.2	178629	162173	1.10147			1.10743	1.32337									sample(per follicle)
	14	Ab4B19-0.6	220624	151584	1.45546			1.45546	1.73926									sample(per follicle)
	15	Ab4B19-1.8	161307	142505	1.13194													sample(per follicle)
							Ab4B19-1.8	1.42726	1.70557									BDNF relative fluorescence intensity	15.0616	15.395	12.0847
								1.0961	1.30983
								1.13194	1.35266
														Fig.7d
	Fig.7c																											Fig.7e							TrkB-FL in Oocytes
		BDNF expression of GCs						BDNF expression of oocytes							TrkB-T1 in GCs							TrkB-FL in GCs							TrkB-T1 in Oocytes						Primordial	Primary	Secondary	Antral	Preovulatory
		Primordial	Primary	Secondary	Antral	Preovulatory		Primordial	Primary	Secondary	Antral	Preovulatory			Primordial	Primary	Secondary	Antral	Preovulatory			Primordial	Primary	Secondary	Antral	Preovulatory			Primordial	Primary	Secondary	Antral	Preovulatory		2.39722	0.056496	2.54363	2.63083	1.45692
		4.14959	1.37011	4.05374	0.508075	4.18114		0.434983	2.76915	4.03071	3.50909	2.41257			3.46233	3.481	3.62325	0.10509	2.60368			0.0895459	0.137816	0.0835049	0.0289972	0.0503738			0.183633	0.338128	0.132172	0.006292	0.106481		0.00276	1.50574	2.18723	2.34629	2.08413
		3.06314	2.15325	2.24665	1.76146	1.62271		0.948101	1.78319	5.01741	2.97212	2.36056			4.1788	2.48575	0.0127261	0.0851028	0.0692358			0.120314	0.0677049	0.204076	0.286595	0.0102445			0.716168	0.931164	0.083057	0.017827	0.05327		0.127288	0.249902	2.00313	2.39217	2.35993
		5.48629	0.19293	2.70646	2.18332	4.03233		3.66201	3.26535	3.12949	3.06808	2.45367			2.59541	1.8589	0.725984	0.0635413	0.216702				0.395649	0.0746412	0.0405035	0.0162841			0.042744	0.017531	0.287391	0.149402	0.11604		0.098521	0.903278	2.39427	1.17785
		0.332952	5.2969	2.07872	4.25945	3.17175		3.7607	0.455551	4.58182	1.44898					3.75672		0.0623583	0.0381409				0.314964	0.417989	0.0231785	0.0489502			0.154565	0.104233	0.102059	0.04391			0.315354	0.752493	1.23591	2.67972
		3.20524	3.56983	0.496078	1.96747	3.0075		0.622726	1.30276	2.61398	3.15888					4.3362		0.0359152	0.0437082				0.910729	0.237319	0.295058				0.52164	0.050465	0.093785	0.081612			0.047896	0.334823	3.61086	2.36086
		3.11341	2.5649		0.218958	2.54908		0.772134	0.852255	2.64112	3.27529					1.24813		0.0915058	0.168701				0.213357		0.0166223					0.632228	0.014218	0.032812			0.348064	0.34098	0.63909	2.47271
			6.06442		3.51952	3.58375		3.43367	1.31962	4.43446	3.04661					0.534421		0.25971	2.03772						0.0118695					0.021775	0.097585	0.040579			0.893266	1.45433	3.42629	3.04527
			4.22766		2.44186	3.17851		0.56886	1.78856	5.24844	3.30723					5.30283		0.0284894	0.972402						0.0302622					0.583485	0.047489	0.047141			0.266396	0.902178	2.65341	2.7449
			1.29375		2.53158	3.71044		0.35875	1.48177	4.1232	3.81631					2.37922		0.230313	0.791503						1.05268					1.2087		0.085866			0.044965	2.32995	0.741205	2.91619
			2.37634		5.58678	3.89316		3.97223	2.13845	5.07133	2.95073					0.619497		1.28275	0.149118						0.0814636					0.58677		0.104672			0.314978	0.389174	1.38055	3.29148
			1.17692		3.77215	3.39241		2.34912	1.65689	2.78518	3.6079					0.1213			0.229831						0.0175656					0.83526					0.484252	0.872159	0.506948	2.10251
			2.83431		3.70541	4.29805		0.639451	1.34388	3.73494	4.25292					1.56563			0.291097						0.558101					0.207662						0.036412		2.2478
			1.37852		1.76076	2.03232		1.55313	1.13082		3.12754					2.10514			0.112325						0.0268532											0.1796		2.34964
			4.56911		1.66739	0.991462		0.819107	1.34061		3.63017								0.0230258						0.0400054											1.76289		2.52015
					1.99962	1.1025			0.681358		4.21075								0.128991																	0.149392		2.6383
					3.25379	1.87512			3.23817		3.7691																									0.101733		1.94635
					4.22612	2.3839			0.667833		2.22647																											2.56533
					4.4023	3.06883			1.03695		2.92691																											1.57746
					3.78584				0.957346		0.87744																											2.00506
					4.4644				1.44606		4.33895																											3.09798
					2.76861				1.26314		4.15978																											2.5108
					3.77286				2.08046		3.30474																											2.53559
					0.658535				2.28835		3.30168
									0.782852
									2.44892
Bdnf genes with fragments per kilobase per million (FPKM) > 1 in at least one cell were analyzed, and expression levels of each gene were plus one then log2 transformed in the following analysis.
gene	Primordial_follicle_A10O	Primordial_follicle_A16O	Primordial_follicle_A6O	Primordial_follicle_A8O	Primordial_follicle_A9O	Primordial_follicle_B10ORO	Primordial_follicle_B14O	Primordial_follicle_B16O	Primordial_follicle_B26O	Primordial_follicle_B30O	Primordial_follicle_B32O	Primordial_follicle_B33ORO	Primordial_follicle_B5ORO	Primordial_follicle_B5O	Primordial_follicle_B8O	Primordial_follicle_F38O	Primordial_follicle_F39O	Primary_follicle_A11O	Primary_follicle_A17O	Primary_follicle_A18O	Primary_follicle_A19O	Primary_follicle_A20O	Primary_follicle_A2O	Primary_follicle_A3O	Primary_follicle_A5O	Primary_follicle_B10O	Primary_follicle_B11O	Primary_follicle_B13O	Primary_follicle_B16ORO	Primary_follicle_B18O	Primary_follicle_B1O	Primary_follicle_B20O	Primary_follicle_B25O	Primary_follicle_B27O	Primary_follicle_B28O	Primary_follicle_B2O	Primary_follicle_B33O	Primary_follicle_B35O	Primary_follicle_B3O	Primary_follicle_B6O	Primary_follicle_B7O	Primary_follicle_S8O	Secondary_follicle_F26O	Secondary_follicle_G1O	Secondary_follicle_G2.2O	Secondary_follicle_G2O	Secondary_follicle_G3.1O	Secondary_follicle_G4.2O	Secondary_follicle_G4O
BDNF	0.351895	0	0.929331	11.6583	0	12.5545	0.539782	0.707794	9.80531	0	0.483351	0.282314	14.695	4.09512	0.557736	1.93452	0.764314	5.81705	2.44187	8.61541	0.371306	1.467	0.80532	1.496	2.4547	1.79291	3.40288	2.15336	1.53833	1.18984	1.53258	0.603648	8.43599	0.588685	1.05188	0.941735	1.72463	1.40018	3.22943	3.88496	0.720529	4.46008	15.3443	31.3886	7.75125	22.9478	5.1219	5.23814	20.6225
BDNF-AS	2.62482	4.42704	25.2783	16.3285	0	2.16713	5.07877	4.10979	4.90251	0.524411	0.207943	1.4335	0.075313	0.23301	0.702458	50.5031	1.77147	1.0838	5.53878	4.1205	2.01683	0.62907	2.04088	0.652684	0	2.48798	8.5433	2.4468	3.2862	1.0227	5.85682	1.42296	10.1897	4.27589	3.86303	8.53301	2.451	26.4951	2.18096	6.60205	3.85073	7.76339	2.31607	1.10429	1.29271	1.72592	6.46473	3.25231	0.25313
oocyte											GC
	Primordial		primary		secondary		antral follicle		pre-ovulation		Primordial		primary		secondary		antral follicle		pre-ovulation
	0.351895	1.3519	5.81705	6.81705	15.3443	16.3443	10.3852	11.3852	4.32422	5.32422	16.7481	17.7481	0		15.6072	16.6072	0.422151	1.42215	17.1405	18.1405
	0.929331	1.92933	2.44187	3.44187	31.3886	32.3886	6.8469	7.8469	4.13571	5.13571	7.3579	8.3579	1.5849	2.5849	3.74581	4.74581	2.39041	3.39041	2.07953	3.07953
	11.6583	12.6583	8.61541	9.61541	7.75125	8.75125	7.38655	8.38655	4.47809	5.47809	43.8267	44.8267	3.4483	4.4483	5.5272	6.5272	3.54198	4.54198	15.3626	16.3626
	12.5545	13.5545	0.371306	1.37131	22.9478	23.9478	1.73015	2.73015			0.259588	1.25959	0.143083	1.14308	3.22433	4.22433	18.1524	19.1524	8.01138	9.01138
	0.539782	1.53978	1.467	2.467	5.1219	6.1219	7.93137	8.93137			8.22305	9.22305	38.312	39.312	0.410374	1.41037	2.91082	3.91082	7.04171	8.04171
	0.707794	1.70779	0.80532	1.80532	5.23814	6.23814	8.68188	9.68188			7.65427	8.65427	10.8748	11.8748			0.163893	1.16389	4.8526	5.8526
	9.80531	10.8053	1.496	2.496	20.6225	21.6225	7.26267	8.26267					4.91714	5.91714			10.4678	11.4678	10.9899	11.9899
	0.483351	1.48335	2.4547	3.4547	37.0134	38.0134	8.89863	9.89863					65.9226	66.9226			4.43342	5.43342	8.05371	9.05371
	0.282314	1.28231	1.79291	2.79291	16.4264	17.4264	13.0872	14.0872					17.735	18.735			4.78205	5.78205	12.0904	13.0904
	14.695	15.695	3.40288	4.40288	32.622	33.622	6.73143	7.73143					1.45164	2.45164			47.0606	48.0606	13.8579	14.8579
	4.09512	5.09512	2.15336	3.15336	5.89324	6.89324	11.1923	12.1923					4.19217	5.19217			12.6625	13.6625	9.5007	10.5007
	0.557736	1.55774	1.53833	2.53833	12.3146	13.3146	18.0659	19.0659					1.26093	2.26093			12.0449	13.0449	18.6717	19.6717
	1.93452	2.93452	1.18984	2.18984			7.73941	8.73941					6.13203	7.13203			2.38876	3.38876	3.09061	4.09061
	0.764314	1.76431	1.53258	2.53258			11.382	12.382					1.60002	2.60002			2.1764	3.1764	0.988199	1.9882
			0.603648	1.60365			17.5166	18.5166					22.7378	23.7378			2.99896	3.99896	1.14727	2.14727
			8.43599	9.43599			12.6336	13.6336									8.53865	9.53865	2.66832	3.66832
			0.588685	1.58868			3.67988	4.67988									17.7149	18.7149	4.21945	5.21945
			1.05188	2.05188			6.60479	7.60479									20.1458	21.1458	7.39091	8.39091
			0.941735	1.94173			0.837112	1.83711									12.7928	13.7928
			1.72463	2.72463			19.2374	20.2374									21.0759	22.0759
			1.40018	2.40018			16.8739	17.8739									5.81452	6.81452
			3.22943	4.22943			8.88157	9.88157									12.6692	13.6692
			3.88496	4.88496			8.86062	9.86062									0.578479	1.57848
			0.720529	1.72053
			4.46008	5.46008
											GC
	Primordial		primary		secondary		antral follicle		pre-ovulation		Primordial		primary		secondary		antral follicle		pre-ovulation
	log										17.7481	4.14959	2.5849	1.37011	16.6072	4.05374	1.42215	0.508075	18.1405	4.18114
	0.434983	1.3519	2.76915	6.81705	4.03072	16.3443	3.50909	11.3852	2.41257	5.32422	8.3579	3.06314	4.4483	2.15325	4.74581	2.24665	3.39041	1.76146	3.07953	1.62271
	0.948101	1.92933	1.78319	3.44187	5.01741	32.3886	2.97212	7.8469	2.36056	5.13571	44.8267	5.48629	1.14308	0.19293	6.5272	2.70646	4.54198	2.18332	16.3626	4.03233
	3.66201	12.6583	3.26535	9.61541	3.12949	8.75125	3.06808	8.38655	2.45367	5.47809	1.25959	0.332952	39.312	5.2969	4.22433	2.07872	19.1524	4.25945	9.01138	3.17175
	3.7607	13.5545	0.455551	1.37131	4.58182	23.9478	1.44898	2.73015			9.22305	3.20524	11.8748	3.56983	1.41037	0.496078	3.91082	1.96747	8.04171	3.0075
	0.622726	1.53978	1.30276	2.467	2.61398	6.1219	3.15888	8.93137			8.65427	3.11341	5.91714	2.5649			1.16389	0.218958	5.8526	2.54908
	0.772134	1.70779	0.852255	1.80532	2.64112	6.23814	3.27529	9.68188					66.9226	6.06442			11.4678	3.51952	11.9899	3.58375
	3.43367	10.8053	1.31962	2.496	4.43446	21.6225	3.04661	8.26267					18.735	4.22766			5.43342	2.44186	9.05371	3.17851
	0.56886	1.48335	1.78856	3.4547	5.24844	38.0134	3.30723	9.89863					2.45164	1.29375			5.78205	2.53158	13.0904	3.71044
	0.35875	1.28231	1.48177	2.79291	4.1232	17.4264	3.81631	14.0872					5.19217	2.37634			48.0606	5.58678	14.8579	3.89316
	3.97223	15.695	2.13845	4.40288	5.07133	33.622	2.95074	7.73143					2.26093	1.17692			13.6625	3.77215	10.5007	3.39241
	2.34912	5.09512	1.65689	3.15336	2.78518	6.89324	3.6079	12.1923					7.13203	2.83431			13.0449	3.70541	19.6717	4.29805
	0.639451	1.55774	1.34388	2.53833	3.73494	13.3146	4.25292	19.0659					2.60002	1.37852			3.38876	1.76076	4.09061	2.03232
	1.55312	2.93452	1.13083	2.18984			3.12754	8.73941					23.7378	4.56911			3.1764	1.66739	1.9882	0.991462
	0.819107	1.76431	1.34061	2.53258			3.63017	12.382									3.99896	1.99962	2.14727	1.1025
			0.681358	1.60365			4.21075	18.5166									9.53865	3.25379	3.66832	1.87512
			3.23817	9.43599			3.76909	13.6336									18.7149	4.22612	5.21945	2.3839
			0.667833	1.58868			2.22647	4.67988									21.1458	4.4023	8.39091	3.06883
			1.03695	2.05188			2.92691	7.60479									13.7928	3.78584
			0.957346	1.94173			0.87744	1.83711									22.0759	4.4644
			1.44606	2.72463			4.33895	20.2374									6.81452	2.76861
			1.26314	2.40018			4.15978	17.8739									13.6692	3.77286
			2.08046	4.22943			3.30474	9.88157									1.57848	0.658535
			2.28835	4.88496			3.30168	9.86062
			0.782852	1.72053
			2.44892	5.46008
Bdnf genes with fragments per kilobase per million (FPKM) > 1 in at least one cell were analyzed, and expression levels of each gene were plus one then log2 transformed in the following analysis.
Cell Type	gene	primordial.oocyte_A6O	primordial.oocyte_A8O	primordial.oocyte_A9O	primordial.oocyte_A10O	primordial.oocyte_A16O	primordial.oocyte_B5O	primordial.oocyte_B10ORO	primordial.oocyte_B14O	primordial.oocyte_B16O	primordial.oocyte_B26O	primordial.oocyte_b5O	primordial.oocyte_b8O	primordial.oocyte_b30O	primordial.oocyte_b32O	primordial.oocyte_b33O	primordial.oocyte_f38O4O	primordial.oocyte_f38o5O	primary.oocyte_A3O	primary.oocyte_A5O	primary.oocyte_A11O	primary.oocyte_A17O	primary.oocyte_A18O	primary.oocyte_A19O	primary.oocyte_A20O	primary.oocyte_B1O	primary.oocyte_B2O	primary.oocyte_B6O	primary.oocyte_B11O	primary.oocyte_B13O	primary.oocyte_B18O	primary.oocyte_B33O	primary.oocyte_B35O	primary.oocyte_a2O	primary.oocyte_b3O	primary.oocyte_b7O	primary.oocyte_b10O	primary.oocyte_b16O	primary.oocyte_b20O	primary.oocyte_b25O	primary.oocyte_b27O	primary.oocyte_b28O	primary.oocyte_s8O	secondary.oocyte_F26O	secondary.oocyte_G1O	secondary.oocyte_G2O	secondary.oocyte_G2.2O	secondary.oocyte_G3.1O	secondary.oocyte_G4O
Oocytes	NTRK2_NM_001007097	0	0.183633	0	0	0	0	0	0	0.716168	0	0.0427439	0	0	0.154565	0.52164	0	0	0.338128	0	0	0	0	0	0	0	0.931164	0.0175313	0	0	0.104233	0	0	0	0.0504653	0.632228	0.0217751	0.583485	1.2087	0	0.58677	0.83526	0.207662	0.132172	0.0830566	0	0.287391	0.102059	0.0937846
Oocytes	NTRK2_NM_001018064	2.39722	0.00276026	0.127288	0	0.0985212	0.315354	0	0	0.0478957	0.348064	0.893266	0.266396	0	0.0449649	0.314978	0	0.484252	0.0564956	1.50574	0	0.249902	0	0.903278	0.752493	0.334823	0	0.34098	1.45433	0.902178	2.32995	0.389174	0	0.872159	0	0	0.0364118	0.1796	0	1.76289	0.149392	0.101733	0	2.54363	2.18723	2.00313	2.39428	1.23591	3.61087
Cell Type	gene	primordial.gc_A3G	primordial.gc_A8G	primordial.gc_A18G	primordial.gc_B2G	primordial.gc_B26G	primordial.gc_B35G	primordial.gc_a9G	primordial.gc_b32G	primary.gc_X17G	primary.gc_X30G	primary.gc_A5G	primary.gc_A11G	primary.gc_B1G	primary.gc_B11G	primary.gc_B13G	primary.gc_a7G	primary.gc_a14G	primary.gc_b3G	primary.gc_b7G	primary.gc_b23G	primary.gc_b24G	primary.gc_b25G	primary.gc_b27G	secondary.gc_B33G	secondary.gc_C3GC2G	secondary.gc_E1G2G	secondary.gc_G4G	secondary.gc_G8G	secondary.gc_G9G	antral.gc_X4G	antral.gc_X4.2G	antral.gc_X9G	antral.gc_X10G	antral.gc_X20G	antral.gc_X21G	antral.gc_X26G	antral.gc_X28G	antral.gc_C1G1G	antral.gc_C1G2G	antral.gc_C1M1G	antral.gc_C2CG1G	antral.gc_C2CG2G	antral.gc_C4GC2G	antral.gc_C4M1G	antral.gc_C4M2G	antral.gc_C6C1G	antral.gc_C6C2G	antral.gc_C8C2G
Granulosa cells	NTRK2_NM_001007097	0	0	3.46233	4.1788	2.59541	0.394317	0	0	0	0	3.481	2.48575	1.8589	3.75672	4.3362	1.24813	0.534421	5.30283	2.37922	0.619497	0.1213	1.56563	2.10513	3.62325	0.0127261	0	0	0.725984	0	0.105089	0	0.0851028	0	0	0	0	0.0635413	0.228045	0	0	0.0623583	0	0.0359152	0.0915058	0.25971	0	0	0.0284894
Granulosa cells	NTRK2_NM_001018064	0	0	0.0895459	0.120314	0	0	0	0	0.137816	0	0	0	0	0.0677049	0.395649	0.314964	0.910729	0.00130688	0	0	0	0.0230455	0.213357	0	0.0835049	0.204076	0.0746412	0.417989	0.237319	0.0289972	0	0	0.286595	0.0405035	0.0231785	0	0.295058	0	0.0166223	0	0	0.0118695	0.0302622	0	1.05268	0.0814636	0	0
[truncated: 102 more columns]

## Sheet: Supplementary figure3
						pERK		ERK	PERK/ERK
		Area	Mean	Min	Max	IntDen	RawIntDen	IntDen
	Vehicle	2800	35.294	0	66	98824	98824	398224	0.248162					PERK/ERK
	24h	2480	132.008	0	229	327379	327379	366606	0.893			Vehicle	0.243864	0.930466
	48h	3588	130.229	0	229	467261	467261	485342	0.962746			Vehicle	0.248162	0.946866
												Vehicle	0.294237	1.12267
						pERK		ERK				24H	0.700162	2.67148
		Area	Mean	Min	Max	IntDen	RawIntDen	IntDen				24H	0.800596	3.05469
	Vehicle	1836	43.084	2	63	79103	79103	324374	0.243864			24H	0.893	3.40726
	24h	2279	93.616	5	149	213350	213350	304715	0.700162			24H	0.766047	2.92287
	24h	2714	77.883	0	152	211375	211375	264022	0.800596			24H	0.919684	3.50907
	48h	2976	145.226	0	224	432192	432192	306651	1.40939			48H	1.40939	5.37757
	48h	4422	89.408	0	228	395364	395364	407306	0.970681			48H	0.970681	3.70365
						ERK		ERK				48H	0.962746	3.67338
		Area	Mean	Min	Max	IntDen	RawIntDen	IntDen				48H	1.54167	5.88227
	Vehicle	1392	122.435	0	229	170429	170429	265440	0.642062			48H	0.999665	3.81424
	24h	1464	126.869	0	222	185736	185736	180119	1.03118
	24h	1464	126.278	0	222	184871	184871	175155	1.05547
	48h	1586	108.5	0	218	172081	172081	155145	1.10916
	48h	1586	124.03	0	220	196711	196711	181191	1.08566
						pAKT		AKT	pAKT/AKT
		Area	Mean	Min	Max	IntDen	RawIntDen	IntDen
	Vehicle	3008	84.104	0	174	252985	252985	200192	1.26371					pAKT/AKT
	24h	3008	126.233	6	200	379710	379710	239873	1.58296			Vehicle	0.642062	1.34143
	48h	3774	148.083	9	210	558867	558867	298390	1.87294			Vehicle	0.315216	0.658567
												Vehicle	1.26371	1
												24H	1.03118	2.15441
		Area	Mean	Min	Max	IntDen	RawIntDen	IntDen				24H	1.05547	2.20515
	Vehicle	1392	122.435	0	229	170429	170429	265440	0.642062			24H	0.634577	1.3258
	24h	1464	126.869	0	222	185736	185736	180119	1.03118			24H	0.657908	1.37454
	24h	1464	126.278	0	222	184871	184871	175155	1.05547			24H	1.58296	1.25263
	48h	1586	108.5	0	218	172081	172081	155145	1.10916			48H	1.10916	2.31733
	48h	1586	124.03	0	220	196711	196711	181191	1.08566			48H	1.08566	2.26821
												48H	0.786862	1.64396
		Area	Mean	Min	Max	IntDen	RawIntDen	IntDen				48H	0.821003	1.71529
	Vehicle	1080	45.096	8	69	48704	48704	154510	0.315216			48H	1.87294	1.4821
	24h	1180	66.784	4	103	78805	78805	124185	0.634577
	24h	1180	74.326	4	125	87705	87705	133309	0.657908
	48h	1239	79.682	0	148	98726	98726	125468	0.786862
	48h	1320	94.698	0	170	125001	125001	152254	0.821003

## Sheet: Supplementary figure4
	a		Primordial follicles
		Ctrl-7d	per ovary	Ctrl-13d	Cy-13d
		745	420	770	340
		625	480	610	350
		670	525	720	395
		780	445	685	325
		670	505	630	260
		700	390	715	250
		585	365	570	215
		840	425	690	305
	b		Area	Mean	Min	Max	IntDen	RawIntDen
	1	Ctrl	4364	87.537	0	245	330382	330382
	2	Vehicle	3308	83.288	3	224	204460	204460
	3	Ab4B19	5639	88.617	1	242	444754	444754
	4	Ctrl	4938	62.888	1	243	242925	242925
	5	Vehicle	4555	45.582	0	148	102000	102000
	6	Ab4B19	4901	70.734	0	243	278681	278681
	7	Ctrl	3786	85.216	3	243	267269	267269
	8	Vehicle	4050	52.604	0	162	116288	116288
	9	Ab4B19	5416	74.232	0	242	350310	350310
	10	Ctrl	3807	65.514	2	228	361324	361324
	11	Vehicle	4246	85.191	3	235	226941	226941
	12	Ab4B19	4771	100.576	1	235	495189	495189				BAX	BCL2/BAX
	13	Ctrl	3789	89.83	0	237	340127	340127									BCL2/BAX
	14	Vehicle	3126	80.492	4	235	247788	247788		Ctrl	330382	265422	1.24474	1.14124			Ctrl	Vehicle	Ab4B19
	15	Ab4B19	4543	91.702	0	238	420100	420100		Vehicle	204460	258168	0.791965	0.939818			1.14124	0.726109	1.93357
										Ab4B19	444754	210890	2.10894	0.918946			0.939818	0.396252	1.1303
										Ctrl	242925	236987	1.02506	1.0821			0.918946	0.382804	1.11338
			Area	Mean	Min	Max	IntDen	RawIntDen		Vehicle	102000	236007	0.432191	0.917904			1.0821	0.523937	1.14319
	1	Ctrl	3297	81.717	2	247	265422	265422		Ab4B19	278681	226053	1.23281	0.726109			0.917904	0.659741	1.51909
	2	Vehicle	3746	68.384	0	247	258168	256168		Ctrl	267269	266658	1.00229	0.396252
	3	Ab4B19	3092	68.205	1	232	210890	210890		Vehicle	116288	278519	0.417523	0.382804
	4	Ctrl	3679	64.416	0	248	236987	236987		Ab4B19	350310	288472	1.21436	0.523937
	5	Vehicle	3269	71.89	2	248	236007	235007		Ctrl	361324	214629	1.68348	0.659741
	6	Ab4B19	3344	67.6	1	249	226053	226053		Vehicle	226941	278414	0.815121	1.93357
	7	Ctrl	3712	71.837	0	248	266658	266658		Ab4B19	495189	278427	1.77852	1.1303
	8	Vehicle	4381	63.574	0	248	278519	278519		Ctrl	340127	238178	1.42804	1.11338
	9	Ab4B19	3420	84.349	0	248	288472	288472		Vehicle	247788	241415	1.0264	1.14319
	10	Ctrl	3871	55.445	0	239	214629	214629		Ab4B19	420100	177757	2.36334	1.51909
	11	Vehicle	4661	57.373	0	238	278414	267414
	12	Ab4B19	4878	58.103	0	239	278427	283427
	13	Ctrl	5069	46.987	0	239	238178	238178
	14	Vehicle	3729	64.74	0	239	241415	241415
	15	Ab4B19	3651	48.687	1	240	177757	177757

## Sheet: Supplementary figure5
	Ctrl	Vehicle	BDNF	Ab4B19			Ctrl	Vehicle	BDNF	Ab4B19
	24	18	20	17		Ovulated oocyte	24	18	17	20
	21	16	17	23		Ovulated oocyte	21	16	23	17
	19	20	16	26		Ovulated oocyte	19	20	26	16
	24	18	19	29		Ovulated oocyte	24	18	29	18
	27	14	18	22		Ovulated oocyte	27	14	22	18
	Ctrl	Vehicle	BDNF	Ab4B19			Ctrl	Vehicle	BDNF	Ab4B19
	12.5	16.6667	15	11.7647		Ovulated abnormal oocyte	3	3	2	3
	9.52381	25	11.7647	13.0435		Ovulated abnormal oocyte	2	4	3	2
	15.7895	20	18.75	11.5385		Ovulated abnormal oocyte	3	4	3	3
	8.33333	22.2222	22.2222	10.3448		Ovulated abnormal oocyte	2	4	3	4
	11.1111	21.4286	16.6667	9.09091		Ovulated abnormal oocyte	3	3	2	3
							0.125	0.166667	0.117647	0.15
							0.0952381	0.25	0.130435	0.117647
							0.157895	0.2	0.115385	0.1875
							0.0833333	0.222222	0.103448	0.222222
							0.111111	0.214286	0.0909091	0.166667
							12.5	16.6667	11.7647	15
							9.52381	25	13.0435	11.7647
							15.7895	20	11.5385	18.75
							8.33333	22.2222	10.3448	22.2222
							11.1111	21.4286	9.09091	16.6667

[truncated: 8 more sheets: Supplementary figure6, Supplementary Table1, Supplementary Table 2, Supplementary Table 3, Supplementary Table 4, Supplementary Table5 , Supplementary Table6 , Single cell-sequence_Bdnf-TrkB]
